# Supplementary material for: Intratumoral immune heterogeneity of prostate cancer characterized by typing and hub genes
Source: J Cell Mol Med. 2022 Dec 16;27(1):101–12. doi: 10.1111/jcmm.17641 (PMC9806298; doi:10.1111/jcmm.17641)
Supplement: Supplementary file 3 — TableS1 [file JCMM-27-101-s003.xlsx]

## Sheet: Sheet1
Hub genes
CALR
CD1C
CD1E
PDIA3
HLA-G
HSPA2
MICB
PSMD3
TAP1
TAP2
THBS1
ULBP3
ULBP2
ULBP1
PDIA2
PI3
CXCL10
CXCL9
CXCL5
CXCL11
CXCL12
CXCL2
XCL1
TMSB10
PTGDS
TMSB15A
S100B
S100A7
DEFB126
LCN12
S100A11
S100A7A
COLEC12
ZC3HAV1L
TINAGL1
WFIKKN1
IL6
MMP9
A2M
FABP6
TLR2
PLAU
PAEP
LBP
RBP7
C8G
PI15
CTSG
TFRC
IFIH1
ADIPOQ
STAT1
SOCS3
CHIT1
ISG15
MMEL1
NEDD4L
NOD1
PAQR8
PEA15
PKIB
CBX2
CBX3
CBX7
CBX8
CDK2
CDX2
CEBPA
CENPA
DNMT1
E2F1
E2F3
E2F7
EBF1
EGR1
EGR2
EMX1
ESR1
EZH2
FOS
FOSL1
FOXM1
FOXP2
GATA3
GATA6
ACTG1
CNN1
SMTN
VCL
MYL9
CALD1
FPR3
HCK
IL2RA
LAPTM5
NCF2
TPM1
TPM2
MYH11
ACTC1
CDC20
SPI1
TYROBP
